# Supplementary material for: ﻿The first report of two new janiroid isopod species (Asellota, Janiroidea) from the western Indian Ocean
Source: Zookeys. 2024 Dec 3;1219:233–48. doi: 10.3897/zookeys.1219.130895 (PMC11632349; doi:10.3897/zookeys.1219.130895)
Supplement: XML Treatment for Heterosignum [file zookeys.1219.130895-treatment1.xml]

<!DOCTYPE tp:taxon-treatment
  PUBLIC "-//TaxonX//DTD Taxonomic Treatment Publishing DTD v0 20100105//EN" "tax-treatment-NSO.dtd">
<tp:taxon-treatment xmlns:tp="http://www.plazi.org/taxpub"><tp:treatment-meta><kwd-group><label>Taxon classification</label><kwd>
                <named-content content-type="kingdom">Animalia</named-content>
              </kwd><kwd>
                <named-content content-type="order">Isopoda</named-content>
              </kwd><kwd>
                <named-content content-type="family">Paramunnidae</named-content>
              </kwd></kwd-group><mixed-citation publication-type="journal"><person-group><name><surname>Khalaji-Pirbalouty</surname><given-names>Valiallah</given-names></name><name><surname>Al-Kandari</surname><given-names>Manal Abdulrahman</given-names></name></person-group><article-title>﻿The first report of two new janiroid isopod species (<tp:taxon-name><tp:taxon-name-part taxon-name-part-type="suborder">Asellota</tp:taxon-name-part></tp:taxon-name>, <tp:taxon-name><tp:taxon-name-part taxon-name-part-type="superfamily">Janiroidea</tp:taxon-name-part></tp:taxon-name>) from the western Indian Ocean</article-title><source>Zookeys</source><day>03</day><month>12</month><year>2024</year><volume>1219</volume><fpage>233</fpage><lpage>248</lpage><pub-id pub-id-type="doi">10.3897/zookeys.1219.130895</pub-id></mixed-citation></tp:treatment-meta><tp:nomenclature><label>﻿Genus</label><tp:taxon-name>
              <object-id xmlns:xlink="http://www.w3.org/1999/xlink" content-type="arpha" xlink:type="simple">9216169D-0D70-560D-8824-544D0DD3C5A7</object-id>
              <tp:taxon-name-part taxon-name-part-type="genus" reg="Heterosignum">Heterosignum</tp:taxon-name-part>
            </tp:taxon-name><tp:taxon-authority>Gamô, 1976</tp:taxon-authority></tp:nomenclature><tp:treatment-sec sec-type="type species" id="SECID0E6IAC"><title>Type species.</title><p><italic><tp:taxon-name><tp:taxon-name-part taxon-name-part-type="genus" reg="Heterosignum">Heterosignum</tp:taxon-name-part><tp:taxon-name-part taxon-name-part-type="species" reg="mutsuensis">mutsuensis</tp:taxon-name-part></tp:taxon-name></italic> Gamô, 1976 (original designation).</p></tp:treatment-sec><tp:treatment-sec sec-type="diagnosis" id="SECID0EQJAC"><title>Diagnosis.</title><p>The most recent revision and diagnosis of the genus is that of <xref ref-type="bibr" rid="B14">Shimomura and Mawatari (2002)</xref>.</p></tp:treatment-sec><ref-list><ref id="B14"><mixed-citation xmlns:xlink="http://www.w3.org/1999/xlink" xlink:type="simple"><person-group><name name-style="western"><surname>Shimomura</surname><given-names>M</given-names></name><name name-style="western"><surname>Mawatari</surname><given-names>SF</given-names></name></person-group> (<year>2002</year>) <article-title>A revision of <italic><tp:taxon-name><tp:taxon-name-part taxon-name-part-type="genus">Heterosignum</tp:taxon-name-part></tp:taxon-name></italic> (<tp:taxon-name><tp:taxon-name-part taxon-name-part-type="suborder">Asellota</tp:taxon-name-part></tp:taxon-name>, <tp:taxon-name><tp:taxon-name-part taxon-name-part-type="order">Isopoda</tp:taxon-name-part></tp:taxon-name>, <tp:taxon-name><tp:taxon-name-part taxon-name-part-type="family">Paramunnidae</tp:taxon-name-part></tp:taxon-name>) with descriptions of three new species.</article-title><source>Journal of Natural History</source><volume>36</volume>: <fpage>2103</fpage>–<lpage>2126</lpage>. DOI: <ext-link xlink:href="10.1080/00222930110088734" ext-link-type="doi" xlink:type="simple">https://doi.org/10.1080/00222930110088734</ext-link></mixed-citation></ref></ref-list></tp:taxon-treatment>
