# Supplementary material for: ﻿The first report of two new janiroid isopod species (Asellota, Janiroidea) from the western Indian Ocean
Source: Zookeys. 2024 Dec 3;1219:233–48. doi: 10.3897/zookeys.1219.130895 (PMC11632349; doi:10.3897/zookeys.1219.130895)
Supplement: XML Treatment for Heterosignum behbehanii [file zookeys.1219.130895-treatment2.xml]

<!DOCTYPE tp:taxon-treatment
  PUBLIC "-//TaxonX//DTD Taxonomic Treatment Publishing DTD v0 20100105//EN" "tax-treatment-NSO.dtd">
<tp:taxon-treatment xmlns:tp="http://www.plazi.org/taxpub"><tp:treatment-meta><kwd-group><label>Taxon classification</label><kwd>
                <named-content content-type="kingdom">Animalia</named-content>
              </kwd><kwd>
                <named-content content-type="order">Isopoda</named-content>
              </kwd><kwd>
                <named-content content-type="family">Paramunnidae</named-content>
              </kwd></kwd-group><mixed-citation publication-type="journal"><person-group><name><surname>Khalaji-Pirbalouty</surname><given-names>Valiallah</given-names></name><name><surname>Al-Kandari</surname><given-names>Manal Abdulrahman</given-names></name></person-group><article-title>﻿The first report of two new janiroid isopod species (<tp:taxon-name><tp:taxon-name-part taxon-name-part-type="suborder">Asellota</tp:taxon-name-part></tp:taxon-name>, <tp:taxon-name><tp:taxon-name-part taxon-name-part-type="superfamily">Janiroidea</tp:taxon-name-part></tp:taxon-name>) from the western Indian Ocean</article-title><source>Zookeys</source><day>03</day><month>12</month><year>2024</year><volume>1219</volume><fpage>233</fpage><lpage>248</lpage><pub-id pub-id-type="doi">10.3897/zookeys.1219.130895</pub-id></mixed-citation></tp:treatment-meta><tp:nomenclature><label>﻿</label><tp:taxon-name>
              <object-id xmlns:xlink="http://www.w3.org/1999/xlink" content-type="arpha" xlink:type="simple">FF97B31C-FD94-56E7-BB85-76D95DF7F205</object-id>
              <tp:taxon-name-part taxon-name-part-type="genus" reg="Heterosignum">Heterosignum</tp:taxon-name-part>
              <tp:taxon-name-part taxon-name-part-type="species" reg="behbehanii">behbehanii</tp:taxon-name-part>
              <object-id xmlns:xlink="http://www.w3.org/1999/xlink" content-type="zoobank" xlink:type="simple">https://zoobank.org/38B4B177-F22A-42D0-A139-61D9D21B8F38</object-id>
            </tp:taxon-name><tp:taxon-status xmlns:xlink="http://www.w3.org/1999/xlink" xlink:type="simple">sp. nov.</tp:taxon-status><xref ref-type="fig" rid="F1">Figs 1</xref><xref ref-type="fig" rid="F2">, 2</xref><xref ref-type="fig" rid="F3">, 3</xref><xref ref-type="fig" rid="F4">, 4</xref><xref ref-type="fig" rid="F5">, 5A, B</xref></tp:nomenclature><tp:treatment-sec sec-type="etymology" id="SECID0EXLAC"><title>Etymology.</title><p>The species is named in honour of Dr Abdulmanaf Behbehani, a respected figure who taught Marine Biology and Ecology at Kuwait University and researched Kuwait's marine environment and Kuwait's intertidal macrofauna for over four decades.</p></tp:treatment-sec><tp:treatment-sec sec-type="type material" id="SECID0E3LAC"><title>Type material.</title><p><bold><italic>Holotype</italic></bold>: • ♂, 1.12 mm (ZMH-K-64934), KUWAIT, Al-Salam Beach; <named-content xmlns:xlink="http://www.w3.org/1999/xlink" content-type="dwc:verbatimCoordinates" xlink:type="simple"><named-content content-type="geo-json" specific-use="{&#34;type&#34;:&#34;Point&#34;,&#34;coordinates&#34;:[47.953400,29.360517]}" id="NCID0EKMAC" xlink:type="simple">29°21.631'N, 47°57.204'E</named-content></named-content>; 28.X.2014; V. Grintsov leg. <bold><italic>Paratypes</italic></bold>: • 1♀, 1.34 mm (ZMH-K-64935), same data as the holotype • 1 ♂ 1.1 mm; 4 ♀♀ up to 1.25 mm (ZMH-K-64936), Umm Al-Maradim Island; <named-content xmlns:xlink="http://www.w3.org/1999/xlink" content-type="dwc:verbatimCoordinates" xlink:type="simple"><named-content content-type="geo-json" specific-use="{&#34;type&#34;:&#34;Point&#34;,&#34;coordinates&#34;:[48.653450,28.679633]}" id="NCID0EVMAC" xlink:type="simple">28°40.778'N, 48°39.207'E</named-content></named-content>; 11.XI.2014; V. Grintsov leg.</p></tp:treatment-sec><tp:treatment-sec sec-type="diagnosis" id="SECID0E1MAC"><title>Diagnosis.</title><p>Eyes with 3 ommatidia; eyestalks with medium length, reaching proximal half of peduncular article 2 of antenna 2. Pereonites 2–7 with a pair of relatively short single lateral spine-like processes. The pleotelson has a relatively short anterior neck, length about 0.1 pleotelson length, lateral margins with 6 denticles each. Male pleopod 2 with an elongate, downwardly curved and distally pointed apex endopodal stylet.</p></tp:treatment-sec><tp:treatment-sec sec-type="description" id="SECID0E6MAC"><title>Description.</title><p><bold>Male</bold>: Body (Fig. <xref ref-type="fig" rid="F1">1B</xref>) length 1.28 mm; about 2 times as long as wide, widest at pereonite 3.</p><fig id="F1" position="float" orientation="portrait"><object-id xmlns:xlink="http://www.w3.org/1999/xlink" content-type="doi" xlink:type="simple">10.3897/zookeys.1219.130895.figure1</object-id><object-id xmlns:xlink="http://www.w3.org/1999/xlink" content-type="arpha" xlink:type="simple">63B06437-8882-5EBF-B6FC-862FFCE48FCA</object-id><label>Figure 1.</label><caption><p><italic><tp:taxon-name><tp:taxon-name-part taxon-name-part-type="genus" reg="Heterosignum">Heterosignum</tp:taxon-name-part><tp:taxon-name-part taxon-name-part-type="species" reg="behbehanii">behbehanii</tp:taxon-name-part></tp:taxon-name></italic> sp. nov. <bold>A</bold> female habitus <bold>B–J</bold> male holotype (ZMH-K-64934) <bold>B</bold> habitus <bold>C</bold> antennula <bold>D</bold> antenna <bold>E</bold> mandible <bold>F</bold> maxillula <bold>G</bold> maxilla <bold>H</bold> maxilliped <bold>I</bold> uropod <bold>J</bold> pleotelson lateral margin, ventral view.</p></caption><graphic xmlns:xlink="http://www.w3.org/1999/xlink" xlink:href="zookeys-1219-233_article-130895__-g001.jpg" position="float" orientation="portrait" xlink:type="simple" id="oo_1189294.jpg"><uri content-type="original_file" xlink:type="simple">https://binary.pensoft.net/fig/1189294</uri></graphic></fig><p><bold><italic>Head</italic></bold> (Fig. <xref ref-type="fig" rid="F1">1B</xref>) 0.36 times as long as wide (including eyestalks); frontal margin convex, having pair of weak preocular lobes. <bold><italic>Eyestalks</italic></bold> (Figs <xref ref-type="fig" rid="F1">1B</xref>, <xref ref-type="fig" rid="F4">4A</xref>) arising from posterior half of head, reaching proximal half of peduncular article 2 of antenna 2, 0.62 length of head, eyes with 3 ommatidia.</p><p><bold><italic>Pereon</italic></bold> (Figs <xref ref-type="fig" rid="F1">1B</xref>, <xref ref-type="fig" rid="F4">4A</xref>, <xref ref-type="fig" rid="F5">5A</xref>) dorsal surface smooth; <bold><italic>pereonite 1</italic></bold> laterally rounded, without lateral spine-like processes; <bold><italic>pereonites</italic></bold> 2–7 with a pair of short single lateral spine-like processes; <bold><italic>pereonites</italic></bold> 1–3 increasing in width and <bold><italic>pereonites</italic></bold> 4–7 decreasing in width. <bold><italic>Pleonite 1</italic></bold> small, 0.26 times as long as wide, with pair of fine dorsal setae.</p><p><bold><italic>Pleotelson</italic></bold> (Fig. <xref ref-type="fig" rid="F1">1B, J</xref>) about 1.3 times longer than wide, anterior part narrow, about 0.13 times of total length of pleotelson, posterior part bulbous, tapering posteriorly, lateral margins each with 6 denticles, posterior margin rounded, ventral margins with a raw of small submarginal simple setae. <bold><italic>Uropod</italic></bold> (Fig. <xref ref-type="fig" rid="F1">1I</xref>) cylindrical, endopod with 2 lateral and 6 apical setae; exopod about 0.3 length of endopod, with 3 apical setae.</p><p><bold><italic>Antennula</italic></bold> (Fig. <xref ref-type="fig" rid="F1">1C</xref>) peduncular article 1 shorter than article 2; article 2 with 1 simple and 3 small sensory palmate setae distodorsally; article 3 about 0.5 length of article 2, with 1 simple seta distally; flagellum with three articles, article 1 shortest, with 1 distoventral seta; article 3 subequal to article 2, distally with 1 long, 2 short setae and 1 aesthetasc.</p><p><bold><italic>Antenna</italic></bold> (Fig. <xref ref-type="fig" rid="F1">1D</xref>) with peduncle articles 1 and 2 combined about 0.8 length of article 3; peduncle article 3 with convex proximal protrusion bearing single seta, with 1 simple seta medially and 1 simple seta distally; article 4 about half length of article 3, with 2 distolateral setae.</p><p><bold><italic>Mandible</italic></bold> (Fig. <xref ref-type="fig" rid="F1">1E</xref>) incisor process with 5 and <bold><italic>lacinia mobilis</italic></bold> with 4 cusps; spine row with 4 robust serrate setae.</p><p><bold><italic>Maxillula</italic></bold> (Fig. <xref ref-type="fig" rid="F1">1F</xref>): lateral lobe with 9 robust apical setae; medial lobe with 4 robust serrate setae on distal margin.</p><p><bold><italic>Maxilla</italic></bold> (Fig. <xref ref-type="fig" rid="F1">1G</xref>) lateral and mesial lobes, each with 4 pectinate robust apical setae; medial lobe with 9 robust setae along distal margin, some of them serrated.</p><p><bold><italic>Maxilliped</italic></bold> (Fig. <xref ref-type="fig" rid="F1">1H</xref>) endite distal margin with 1–2 fan-shaped setae, 3 serrate setae, and 1 sub marginal seta medially, mesial margin with 2 coupling hooks; palp article 1 with 1 short seta laterally; article 2 shorter than article 3 with 2 setae medially; article 3 with 3 setae medially and 1 seta laterally; article 4 subequal in length to article 3, with 3 setae distomedially; article 5 narrowest, with 5 setae distally.</p><p><bold><italic>Pereopod 1</italic></bold> (Fig. <xref ref-type="fig" rid="F2">2A</xref>) shorter than <bold><italic>pereopods 2</italic>–<italic>7</italic></bold>: basis 3.6 times as long as greatest width, superior margin with 1 and inferior margin with 2 small setae; ischium 0.5 times as long as basis, with 2 long setae distally; merus shorter than carpus, superior margin with 1 robust seta medially, with 2 robust setae on inferodistal corner; carpus inferior margin with 4 denticles, 3 robust setae and 1 submarginal simple seta, superior margin with 1 simple seta on distal corner; propodus longer than carpus, with 3 robust setae on inferior margin; dactylus with 1 subapical simple seta, unguis subequal in length to dactylus, accessory claw length 0.6 unguis length.</p><fig id="F2" position="float" orientation="portrait"><object-id xmlns:xlink="http://www.w3.org/1999/xlink" content-type="doi" xlink:type="simple">10.3897/zookeys.1219.130895.figure2</object-id><object-id xmlns:xlink="http://www.w3.org/1999/xlink" content-type="arpha" xlink:type="simple">13D09B6D-E577-5C78-933F-08DF07B462D4</object-id><label>Figure 2.</label><caption><p><italic><tp:taxon-name><tp:taxon-name-part taxon-name-part-type="genus" reg="Heterosignum">Heterosignum</tp:taxon-name-part><tp:taxon-name-part taxon-name-part-type="species" reg="behbehanii">behbehanii</tp:taxon-name-part></tp:taxon-name></italic> sp. nov. (ZMH-K-64934), male holotype <bold>A</bold> pereopod 1 <bold>B</bold> pereopod 2 <bold>C</bold> pereopod 5 <bold>D</bold> pereopod 7.</p></caption><graphic xmlns:xlink="http://www.w3.org/1999/xlink" xlink:href="zookeys-1219-233_article-130895__-g002.jpg" position="float" orientation="portrait" xlink:type="simple" id="oo_1189295.jpg"><uri content-type="original_file" xlink:type="simple">https://binary.pensoft.net/fig/1189295</uri></graphic></fig><p><bold><italic>Pereopod 2</italic></bold> (Fig. <xref ref-type="fig" rid="F2">2B</xref>) basis about 3.5 times as long as greatest width; ischium about 0.9 times as long as basis, with 1 long seta on inferior margin; merus about 0.5 times as long as carpus, inferior margin with 2 and superior margin with 1 long simple setae; carpus and propodus subequal in length, carpus inferior margin with 3 robust setae, superior margin with 1 seta medially and 2 simple long setae on distal corner; propodus inferior margin with 3 robust setae and 1 long simple seta, superior margin with 3 long simple setae; dactylus with 2 subapical simple setae, a small accessory claw, unguis 1.5 times as long as dactylus.</p><p><bold><italic>Pereopod 5</italic></bold> (Fig. <xref ref-type="fig" rid="F2">2C</xref>) basis about 3.8 times as long as greatest width; ischium about 0.92 times as long as basis, with 1 long seta on inferior margin and 2 long setae on superior margin; merus about 0.46 times as long as carpus, inferior and superior margin with 2 simple setae each; carpus shorter than propodus, with 2 robust setae on inferior margin and 1 simple seta on superior margin medially; propodus inferior margin with 3 robust setae, superior margin with 3 simple setae; dactylus with 2 subapical simple setae; unguis 1.4 times as long as dactylus.</p><p><bold><italic>Pereopod 7</italic></bold> (Fig. <xref ref-type="fig" rid="F2">2D</xref>) basis about 3.8 times as long as greatest width; ischium about 0.85 times as long as basis, with 1 long seta on inferior margin; merus about 0.47 times as long as carpus, inferior and superior margins with 1 long simple seta; carpus shorter than propodus, with 2 robust setae on inferior margin; propodus inferior margin with 2 robust setae, superior margin with 3 simple setae; unguis 1.5 times as long as dactylus.</p><p><bold><italic>Pleopod 1</italic></bold> (Fig. <xref ref-type="fig" rid="F3">3A</xref>) distally separate, with 2–4 apical setae; short lateral projections present, each projection with 1–2 setae.</p><fig id="F3" position="float" orientation="portrait"><object-id xmlns:xlink="http://www.w3.org/1999/xlink" content-type="doi" xlink:type="simple">10.3897/zookeys.1219.130895.figure3</object-id><object-id xmlns:xlink="http://www.w3.org/1999/xlink" content-type="arpha" xlink:type="simple">4EBD40FC-000B-5986-8583-9708CB1B49AC</object-id><label>Figure 3.</label><caption><p><italic><tp:taxon-name><tp:taxon-name-part taxon-name-part-type="genus" reg="Heterosignum">Heterosignum</tp:taxon-name-part><tp:taxon-name-part taxon-name-part-type="species" reg="behbehanii">behbehanii</tp:taxon-name-part></tp:taxon-name></italic> sp. nov. (ZMH-K-64934), male holotype <bold>A</bold> pleopods 1 <bold>B</bold> pleopod 2 <bold>C</bold> pleopod 3 <bold>D</bold> penial processes <bold>E</bold> female operculum.</p></caption><graphic xmlns:xlink="http://www.w3.org/1999/xlink" xlink:href="zookeys-1219-233_article-130895__-g003.jpg" position="float" orientation="portrait" xlink:type="simple" id="oo_1189296.jpg"><uri content-type="original_file" xlink:type="simple">https://binary.pensoft.net/fig/1189296</uri></graphic></fig><p><bold><italic>Pleopod 2</italic></bold> (Fig. <xref ref-type="fig" rid="F3">3B</xref>) protopod length 2.4 width, with 16 simple marginal setae; second article of endopod elongate, downwardly curved, proximally swollen, becoming narrower until distal pointed apex, about 2.4 as long as protopod, without any ornamentation.</p><p><bold><italic>Pleopod 3</italic></bold> (Fig. <xref ref-type="fig" rid="F3">3C</xref>), endopod with 2 long plumose setae apically and 1 long plumose seta laterally; exopod composed of two articles, narrower than endopod; article 2 with 1 terminal seta.</p><p><bold><italic>Penes</italic></bold> (Fig. <xref ref-type="fig" rid="F3">3D</xref>) fused along basal part, well separated at distal part, tapering to narrowly rounded apices.</p><p><bold>Female</bold> (Figs <xref ref-type="fig" rid="F1">1A</xref>, <xref ref-type="fig" rid="F4">4B</xref>, <xref ref-type="fig" rid="F5">5A, B</xref>). Similar to males in the morphology of all pereonal appendages. Body broader than in males, about 1.8 times as long as wide; widest at pereonite 3. The largest female length is 1.34 mm. <bold><italic>Operculum</italic></bold> (Fig. <xref ref-type="fig" rid="F3">3E</xref>) ovate, 1.2 times as long as broad, without any marginal setae.</p><fig id="F4" position="float" orientation="portrait"><object-id xmlns:xlink="http://www.w3.org/1999/xlink" content-type="doi" xlink:type="simple">10.3897/zookeys.1219.130895.figure4</object-id><object-id xmlns:xlink="http://www.w3.org/1999/xlink" content-type="arpha" xlink:type="simple">7EB354A0-231C-5A02-A817-62B4C3132BF7</object-id><label>Figure 4.</label><caption><p><italic><tp:taxon-name><tp:taxon-name-part taxon-name-part-type="genus" reg="Heterosignum">Heterosignum</tp:taxon-name-part><tp:taxon-name-part taxon-name-part-type="species" reg="behbehanii">behbehanii</tp:taxon-name-part></tp:taxon-name></italic> sp. nov. Al-Khiran, Kuwait (<named-content xmlns:xlink="http://www.w3.org/1999/xlink" content-type="dwc:verbatimCoordinates" xlink:type="simple"><named-content content-type="geo-json" specific-use="{&#34;type&#34;:&#34;Point&#34;,&#34;coordinates&#34;:[48.388117,28.641400]}" id="NCID0E1JAE" xlink:type="simple">28°38.484'N, 48°23.287'E</named-content></named-content>) <bold>A</bold> male <bold>B</bold> female.</p></caption><graphic xmlns:xlink="http://www.w3.org/1999/xlink" xlink:href="zookeys-1219-233_article-130895__-g004.jpg" position="float" orientation="portrait" xlink:type="simple" id="oo_1189297.jpg"><uri content-type="original_file" xlink:type="simple">https://binary.pensoft.net/fig/1189297</uri></graphic></fig><fig id="F5" position="float" orientation="portrait"><object-id xmlns:xlink="http://www.w3.org/1999/xlink" content-type="doi" xlink:type="simple">10.3897/zookeys.1219.130895.figure5</object-id><object-id xmlns:xlink="http://www.w3.org/1999/xlink" content-type="arpha" xlink:type="simple">FD521A0F-A2B2-54ED-B795-7EBFFA008182</object-id><label>Figure 5.</label><caption><p>Scanning electron micrographs <bold>A, B</bold><italic><tp:taxon-name><tp:taxon-name-part taxon-name-part-type="genus" reg="Heterosignum">Heterosignum</tp:taxon-name-part><tp:taxon-name-part taxon-name-part-type="species" reg="behbehanii">behbehanii</tp:taxon-name-part></tp:taxon-name></italic> sp. nov. (Al-Khiran, Kuwait: <named-content xmlns:xlink="http://www.w3.org/1999/xlink" content-type="dwc:verbatimCoordinates" xlink:type="simple"><named-content content-type="geo-json" specific-use="{&#34;type&#34;:&#34;Point&#34;,&#34;coordinates&#34;:[48.388117,28.641400]}" id="NCID0EALAE" xlink:type="simple">28°38.484'N, 48°23.287'E</named-content></named-content>) <bold>A</bold> female habitus <bold>B</bold> pleotelson, ventral view <bold>C</bold><italic><tp:taxon-name><tp:taxon-name-part taxon-name-part-type="genus" reg="Uromunna">Uromunna</tp:taxon-name-part><tp:taxon-name-part taxon-name-part-type="species" reg="alyamanii">alyamanii</tp:taxon-name-part></tp:taxon-name></italic> sp. nov. (Al-Nuwaseeb, Kuwait: <named-content xmlns:xlink="http://www.w3.org/1999/xlink" content-type="dwc:verbatimCoordinates" xlink:type="simple"><named-content content-type="geo-json" specific-use="{&#34;type&#34;:&#34;Point&#34;,&#34;coordinates&#34;:[48.401300,28.579867]}" id="NCID0EZLAE" xlink:type="simple">28°34.792'N, 48°24.078'E</named-content></named-content>), female pleotelson.</p></caption><graphic xmlns:xlink="http://www.w3.org/1999/xlink" xlink:href="zookeys-1219-233_article-130895__-g005.jpg" position="float" orientation="portrait" xlink:type="simple" id="oo_1189298.jpg"><uri content-type="original_file" xlink:type="simple">https://binary.pensoft.net/fig/1189298</uri></graphic></fig></tp:treatment-sec><tp:treatment-sec sec-type="remarks" id="SECID0EDMAE"><title>Remarks.</title><p><italic><tp:taxon-name><tp:taxon-name-part taxon-name-part-type="genus" reg="Heterosignum">Heterosignum</tp:taxon-name-part><tp:taxon-name-part taxon-name-part-type="species" reg="behbehanii">behbehanii</tp:taxon-name-part></tp:taxon-name></italic> sp. nov. is most similar to <italic><tp:taxon-name><tp:taxon-name-part taxon-name-part-type="genus" reg="Heterosignum">H.</tp:taxon-name-part><tp:taxon-name-part taxon-name-part-type="species" reg="elegans">elegans</tp:taxon-name-part></tp:taxon-name></italic> Shimomura &amp; Mawatari, 2002 from Japan, as both of these species have lateral spine-like processes on pereonites 2–7, a pleotelson with 6 denticles on its lateral margins of the posterior part, and pleopod 2 with a slender very long, curved second article of the endopod. However, the new species is distinguished from <italic><tp:taxon-name><tp:taxon-name-part taxon-name-part-type="genus" reg="Heterosignum">H.</tp:taxon-name-part><tp:taxon-name-part taxon-name-part-type="species" reg="elegans">elegans</tp:taxon-name-part></tp:taxon-name></italic> in having its notably shorter lateral spine-like processes on pereonites 2–7, a smaller anterior part of the pleotelson (about 0.1 vs. 0.4 times the total length of pleotelson), and the first pleopod being distally separate instead of distally connected.</p><p>The new species differs from <italic><tp:taxon-name><tp:taxon-name-part taxon-name-part-type="genus" reg="Heterosignum">Heterosignum</tp:taxon-name-part><tp:taxon-name-part taxon-name-part-type="species" reg="unicornis">unicornis</tp:taxon-name-part></tp:taxon-name></italic> (Kensley, 1976), the only species reported from the Indian Ocean (southern Indian Ocean, Amsterdam Island). <italic><tp:taxon-name><tp:taxon-name-part taxon-name-part-type="genus" reg="Heterosignum">Heterosignum</tp:taxon-name-part><tp:taxon-name-part taxon-name-part-type="species" reg="unicornis">unicornis</tp:taxon-name-part></tp:taxon-name></italic> has a stout mid-dorsal spine (horn) on the first pereonite, lacking lateral spine-like processes on pereonites 5–7, and a pleotelson with 4 denticles on its lateral margins.</p></tp:treatment-sec></tp:taxon-treatment>
