# Supplementary material for: ﻿The first report of two new janiroid isopod species (Asellota, Janiroidea) from the western Indian Ocean
Source: Zookeys. 2024 Dec 3;1219:233–48. doi: 10.3897/zookeys.1219.130895 (PMC11632349; doi:10.3897/zookeys.1219.130895)
Supplement: XML Treatment for Uromunna [file zookeys.1219.130895-treatment3.xml]

<!DOCTYPE tp:taxon-treatment
  PUBLIC "-//TaxonX//DTD Taxonomic Treatment Publishing DTD v0 20100105//EN" "tax-treatment-NSO.dtd">
<tp:taxon-treatment xmlns:tp="http://www.plazi.org/taxpub"><tp:treatment-meta><kwd-group><label>Taxon classification</label><kwd>
                  <named-content content-type="kingdom">Animalia</named-content>
                </kwd><kwd>
                  <named-content content-type="order">Isopoda</named-content>
                </kwd><kwd>
                  <named-content content-type="family">Munnidae</named-content>
                </kwd></kwd-group><mixed-citation publication-type="journal"><person-group><name><surname>Khalaji-Pirbalouty</surname><given-names>Valiallah</given-names></name><name><surname>Al-Kandari</surname><given-names>Manal Abdulrahman</given-names></name></person-group><article-title>﻿The first report of two new janiroid isopod species (<tp:taxon-name><tp:taxon-name-part taxon-name-part-type="suborder">Asellota</tp:taxon-name-part></tp:taxon-name>, <tp:taxon-name><tp:taxon-name-part taxon-name-part-type="superfamily">Janiroidea</tp:taxon-name-part></tp:taxon-name>) from the western Indian Ocean</article-title><source>Zookeys</source><day>03</day><month>12</month><year>2024</year><volume>1219</volume><fpage>233</fpage><lpage>248</lpage><pub-id pub-id-type="doi">10.3897/zookeys.1219.130895</pub-id></mixed-citation></tp:treatment-meta><tp:nomenclature><label>﻿Genus</label><tp:taxon-name>
                <object-id xmlns:xlink="http://www.w3.org/1999/xlink" content-type="arpha" xlink:type="simple">B52182D9-B853-5BDF-B838-34F79E366411</object-id>
                <tp:taxon-name-part taxon-name-part-type="genus" reg="Uromunna">Uromunna</tp:taxon-name-part>
              </tp:taxon-name><tp:taxon-authority>Menzies, 1962</tp:taxon-authority></tp:nomenclature><tp:treatment-sec sec-type="type species" id="SECID0ECYAE"><title>Type species.</title><p><italic><tp:taxon-name><tp:taxon-name-part taxon-name-part-type="genus" reg="Uromunna">Uromunna</tp:taxon-name-part><tp:taxon-name-part taxon-name-part-type="species" reg="ubiquita">ubiquita</tp:taxon-name-part></tp:taxon-name></italic> (Menzies, 1952), by original designation.</p></tp:treatment-sec><tp:treatment-sec sec-type="diagnosis" id="SECID0ETYAE"><title>Diagnosis.</title><p>The most recent diagnosis to the genus is that of <xref ref-type="bibr" rid="B3">Esquete and Wilson (2016)</xref>.</p></tp:treatment-sec><ref-list><ref id="B3"><mixed-citation xmlns:xlink="http://www.w3.org/1999/xlink" xlink:type="simple"><person-group><name name-style="western"><surname>Esquete</surname><given-names>P</given-names></name><name name-style="western"><surname>Wilson</surname><given-names>GDF</given-names></name></person-group> (<year>2016</year>) <article-title>The genus <italic><tp:taxon-name><tp:taxon-name-part taxon-name-part-type="genus">Uromunna</tp:taxon-name-part></tp:taxon-name></italic> (<tp:taxon-name><tp:taxon-name-part taxon-name-part-type="subphylum">Crustacea</tp:taxon-name-part></tp:taxon-name>: <tp:taxon-name><tp:taxon-name-part taxon-name-part-type="order">Isopoda</tp:taxon-name-part></tp:taxon-name>: <tp:taxon-name><tp:taxon-name-part taxon-name-part-type="family">Munnidae</tp:taxon-name-part></tp:taxon-name>) in New South Wales, Australia, with a key for all known species.</article-title><source>Marine Biology Research</source><volume>12</volume>(<issue>5</issue>): <fpage>488</fpage>–<lpage>512</lpage>. <ext-link xlink:href="10.1080/17451000.2015.1131298" ext-link-type="doi" xlink:type="simple">https://doi.org/10.1080/17451000.2015.1131298</ext-link></mixed-citation></ref></ref-list></tp:taxon-treatment>
