# Supplementary material for: ﻿The first report of two new janiroid isopod species (Asellota, Janiroidea) from the western Indian Ocean
Source: Zookeys. 2024 Dec 3;1219:233–48. doi: 10.3897/zookeys.1219.130895 (PMC11632349; doi:10.3897/zookeys.1219.130895)
Supplement: XML Treatment for Uromunna alyamanii [file zookeys.1219.130895-treatment4.xml]

<!DOCTYPE tp:taxon-treatment
  PUBLIC "-//TaxonX//DTD Taxonomic Treatment Publishing DTD v0 20100105//EN" "tax-treatment-NSO.dtd">
<tp:taxon-treatment xmlns:tp="http://www.plazi.org/taxpub"><tp:treatment-meta><kwd-group><label>Taxon classification</label><kwd>
                  <named-content content-type="kingdom">Animalia</named-content>
                </kwd><kwd>
                  <named-content content-type="order">Isopoda</named-content>
                </kwd><kwd>
                  <named-content content-type="family">Munnidae</named-content>
                </kwd></kwd-group><mixed-citation publication-type="journal"><person-group><name><surname>Khalaji-Pirbalouty</surname><given-names>Valiallah</given-names></name><name><surname>Al-Kandari</surname><given-names>Manal Abdulrahman</given-names></name></person-group><article-title>﻿The first report of two new janiroid isopod species (<tp:taxon-name><tp:taxon-name-part taxon-name-part-type="suborder">Asellota</tp:taxon-name-part></tp:taxon-name>, <tp:taxon-name><tp:taxon-name-part taxon-name-part-type="superfamily">Janiroidea</tp:taxon-name-part></tp:taxon-name>) from the western Indian Ocean</article-title><source>Zookeys</source><day>03</day><month>12</month><year>2024</year><volume>1219</volume><fpage>233</fpage><lpage>248</lpage><pub-id pub-id-type="doi">10.3897/zookeys.1219.130895</pub-id></mixed-citation></tp:treatment-meta><tp:nomenclature><label>﻿</label><tp:taxon-name>
                <object-id xmlns:xlink="http://www.w3.org/1999/xlink" content-type="arpha" xlink:type="simple">BDCDBFA1-FF35-530D-98D9-D3F369154BE1</object-id>
                <tp:taxon-name-part taxon-name-part-type="genus" reg="Uromunna">Uromunna</tp:taxon-name-part>
                <tp:taxon-name-part taxon-name-part-type="species" reg="alyamanii">alyamanii</tp:taxon-name-part>
                <object-id xmlns:xlink="http://www.w3.org/1999/xlink" content-type="zoobank" xlink:type="simple">https://zoobank.org/383D6E48-C576-431E-92C8-29C99BE55CBD</object-id>
              </tp:taxon-name><tp:taxon-status xmlns:xlink="http://www.w3.org/1999/xlink" xlink:type="simple">sp. nov.</tp:taxon-status><xref ref-type="fig" rid="F5">Figs 5C</xref><xref ref-type="fig" rid="F6">, 6</xref><xref ref-type="fig" rid="F7">, 7</xref><xref ref-type="fig" rid="F8">, 8</xref></tp:nomenclature><tp:treatment-sec sec-type="etymology" id="SECID0EW1AE"><title>Etymology.</title><p>The species is named in honour of Dr Faiza Yousef Al-Yamani, a pioneering figure who established the Oceanography Program at the Environment and Life Sciences Research Center at Kuwait Institute for Scientific Research (KISR) in 1991.</p></tp:treatment-sec><tp:treatment-sec sec-type="type material" id="SECID0E21AE"><title>Type material.</title><p><bold><italic>Holotype</italic></bold>: • ♂, 0.78 mm (ZMH-K-64937); KUWAIT. Quaruh Island; <named-content xmlns:xlink="http://www.w3.org/1999/xlink" content-type="dwc:verbatimCoordinates" xlink:type="simple"><named-content content-type="geo-json" specific-use="{&#34;type&#34;:&#34;Point&#34;,&#34;coordinates&#34;:[48.775883,28.818417]}" id="NCID0EJ2AE" xlink:type="simple">28°49.105'N, 48°46.553'E</named-content></named-content>; 10. XI. 2014; V. Grintsov leg. <bold><italic>Paratypes</italic></bold>: • 1♀, 0.88 mm (ZMH-K-64938), same data as the holotype • 1♀, 0.78 mm (ZMH-K-64939), Al-Khiran; <named-content xmlns:xlink="http://www.w3.org/1999/xlink" content-type="dwc:verbatimCoordinates" xlink:type="simple"><named-content content-type="geo-json" specific-use="{&#34;type&#34;:&#34;Point&#34;,&#34;coordinates&#34;:[48.391300,29.646797]}" id="NCID0EU2AE" xlink:type="simple">29°38'48.47"N, 48°23'28.68"E</named-content></named-content>; 05. I.2015; V. Grintsov leg. • 2 ♀♀, up to 0.75 mm (ZMH-K-64940), Auha Island; <named-content xmlns:xlink="http://www.w3.org/1999/xlink" content-type="dwc:verbatimCoordinates" xlink:type="simple"><named-content content-type="geo-json" specific-use="{&#34;type&#34;:&#34;Point&#34;,&#34;coordinates&#34;:[48.437833,29.372000]}" id="NCID0E32AE" xlink:type="simple">29°22.32'N, 48°26.27'E</named-content></named-content>; 10. II.2016; V. Grintsov leg. • 2 ♀♀, up to 0.8 mm, 1♂, 0.725 mm, 1 slide (ZMH-K-64941), Al-Nuwaiseeb; <named-content xmlns:xlink="http://www.w3.org/1999/xlink" content-type="dwc:verbatimCoordinates" xlink:type="simple"><named-content content-type="geo-json" specific-use="{&#34;type&#34;:&#34;Point&#34;,&#34;coordinates&#34;:[48.401300,28.579867]}" id="NCID0EE3AE" xlink:type="simple">28°34.792'N, 48°24.078'E</named-content></named-content>; 07.I.2015; V. Grintsov leg. • 1♀, 0.787 mm, 1 slide (ZMH-K-64941), Failaka Island; <named-content xmlns:xlink="http://www.w3.org/1999/xlink" content-type="dwc:verbatimCoordinates" xlink:type="simple"><named-content content-type="geo-json" specific-use="{&#34;type&#34;:&#34;Point&#34;,&#34;coordinates&#34;:[48.297300,29.467483]}" id="NCID0EM3AE" xlink:type="simple">29°28.049'N, 48°17.838'E</named-content></named-content>; 22.XII.2014; V. Grintsov leg.</p></tp:treatment-sec><tp:treatment-sec sec-type="diagnosis" id="SECID0ER3AE"><title>Diagnosis.</title><p>Pleotelson 1.26 times longer than wide, 0.31 times of whole body, and lateral margins each with 2 denticles. Maxillipedal endite with three coupling hooks. Male pleopod 1 distal margin medial lobes convex, each lobe with three setae. Pleopod 2 protopod elongate, with distally rounded apex; endopod stylet extending just beyond apex of protopod, about 0.7 times as long as protopod. Pleopod 4 exopod distal tip with 1 elongate plumose seta.</p></tp:treatment-sec><tp:treatment-sec sec-type="description" id="SECID0EW3AE"><title>Description.</title><p><bold>Male: <italic>Body</italic></bold> (Fig. <xref ref-type="fig" rid="F6">6B</xref>) length 0.78 mm; about 2.1 times as long as wide.</p><fig id="F6" position="float" orientation="portrait"><object-id xmlns:xlink="http://www.w3.org/1999/xlink" content-type="doi" xlink:type="simple">10.3897/zookeys.1219.130895.figure6</object-id><object-id xmlns:xlink="http://www.w3.org/1999/xlink" content-type="arpha" xlink:type="simple">8C2C66E4-06DD-5DF8-A971-2B615CBC092C</object-id><label>Figure 6.</label><caption><p><italic><tp:taxon-name><tp:taxon-name-part taxon-name-part-type="genus" reg="Uromunna">Uromunna</tp:taxon-name-part><tp:taxon-name-part taxon-name-part-type="species" reg="alyamanii">alyamanii</tp:taxon-name-part></tp:taxon-name></italic> sp. nov. <bold>A</bold> female habitus <bold>B–I</bold> male holotype (ZMH-K-64937) <bold>B</bold> habitus <bold>C</bold> pleotelson <bold>D</bold> antennula <bold>E</bold> antenna <bold>F</bold> mandible <bold>G</bold> maxillula <bold>H</bold> maxilla <bold>I</bold> maxilliped.</p></caption><graphic xmlns:xlink="http://www.w3.org/1999/xlink" xlink:href="zookeys-1219-233_article-130895__-g006.jpg" position="float" orientation="portrait" xlink:type="simple" id="oo_1189299.jpg"><uri content-type="original_file" xlink:type="simple">https://binary.pensoft.net/fig/1189299</uri></graphic></fig><p><bold><italic>Head</italic></bold> (Fig. <xref ref-type="fig" rid="F6">6B</xref>) 0.65 times as long as wide; anterior margin straight; preocular lobes distinct and projecting. <bold><italic>Eyes</italic></bold> present, ommatidia on eye lobe outer margin, with 12 ommatidia.</p><p><bold><italic>Pereon</italic></bold> (Fig. <xref ref-type="fig" rid="F6">6B</xref>) dorsal surface smooth; <bold><italic>pereonite 1</italic></bold> narrowest; <bold><italic>pereonite 3</italic></bold> widest and longest; coxae visible on pereonites 2–7, each with 1–2 small setae; <bold><italic>pereonites 5</italic>–<italic>7</italic></bold> turned back; lateral margins rounded; <bold><italic>pereonite 7</italic></bold> longer then pereonite 6, about 1.5 times as long as pereonite 6.</p><p><bold><italic>Pleonite 1</italic></bold> small, about 0.4 times as long as wide, without dorsal setae.</p><p><bold><italic>Pleotelson</italic></bold> (Figs <xref ref-type="fig" rid="F6">6B</xref>, <xref ref-type="fig" rid="F5">5C</xref>, <xref ref-type="fig" rid="F6">6C</xref>) about 1.26 times longer than wide, pyriform, lateral margins each with 2 small lateral denticles; dorsal surface covered with 16 simple setae.</p><p><bold><italic>Uropod</italic></bold> (Fig. <xref ref-type="fig" rid="F6">6C</xref>) cylindrical, endopod bearing 6 lateral and apical setae; exopod minute, with one simple seta.</p><p><bold><italic>Antennula</italic></bold> (Fig. <xref ref-type="fig" rid="F6">6D</xref>) peduncular article 1 shorter than article 2; article 2 with 2 simple and 2 small sensory palmate setae sub distally; article 3 about 0.5 length of article 2, with 1 simple seta distally; flagellum with three articles, article 2 longest; article 3 distally with 1 long aesthetasc.</p><p><bold><italic>Antenna</italic></bold> (Fig. <xref ref-type="fig" rid="F6">6E</xref>) about 0.8 times as long as body; antennal flagellum shorter than peduncular articles, with 8 articles.</p><p><bold><italic>Mandible</italic></bold> (Fig. <xref ref-type="fig" rid="F6">6F</xref>) incisor process and <bold><italic>lacinia mobilis</italic></bold> with 4 cusps; spine row with 4 robust serrate setae. Palp articles 1 and 2 without setae, third article 0.55 times as long as article 2, with 2 serrated setae apically.</p><p><bold><italic>Maxillula</italic></bold> (Fig. <xref ref-type="fig" rid="F6">6G</xref>) lateral lobe with 10 robust apical setae; medial lobe with 4 robust serrate setae on distal margin.</p><p><bold><italic>Maxilla</italic></bold> (Fig. <xref ref-type="fig" rid="F6">6H</xref>) lateral and mesial lobes each with 4 and 3 pectinate robust apical setae; medial lobe with 8 robust setae along distal margin, some of them serrated.</p><p><bold><italic>Maxilliped</italic></bold> (Fig. <xref ref-type="fig" rid="F6">6I</xref>) endite distal margin with 2 fan-shaped setae, 4 serrate setae, and 3 sub marginal serrated setae dorsally; mesial margin with 3 coupling hooks; palp article 1 bearing short seta on distomesial corner; article 2 sub equal length to article 3, with 3 setae medially and 1 seta on distolateral corner; article 3 with 4 setae medially and 1 seta laterally; article 4 subequal in length to article 3, with 2 setae distomedially and 1 seta laterally; article 5 with 4 setae distally.</p><p><bold><italic>Pereopod 1</italic></bold> (Fig. <xref ref-type="fig" rid="F7">7A</xref>) shorter than <bold><italic>pereopods 2</italic>–<italic>7</italic></bold>; basis 2.6 times as long as greatest width, superior margin with 1 and inferior margin with 2 small setae; ischium about 0.7 times as long as basis, superior margin with 2 and inferior margin with 1 small setae; merus longer than carpus, 0.75 times as long as ischium, superior margin with 2 and inferior margin with 1 robust setae distally; carpus with 4 robust bifid setae on inferodistal corner, inferior margin with 1 marginal and 4 submarginal long simple setae, superior margin with 1 long simple seta medially; propodus 1.75 times as long as carpus, inferior margin fringed with fine setae, bearing 2 robust submarginal setae, superior margin with 1 long simple seta medially and 2 simple setae distally; dactylus with 2 subapical simple setae, a long unguis, and a long accessory claw.</p><fig id="F7" position="float" orientation="portrait"><object-id xmlns:xlink="http://www.w3.org/1999/xlink" content-type="doi" xlink:type="simple">10.3897/zookeys.1219.130895.figure7</object-id><object-id xmlns:xlink="http://www.w3.org/1999/xlink" content-type="arpha" xlink:type="simple">49B49670-D409-508E-A52B-A2E83458D001</object-id><label>Figure 7.</label><caption><p><italic><tp:taxon-name><tp:taxon-name-part taxon-name-part-type="genus" reg="Uromunna">Uromunna</tp:taxon-name-part><tp:taxon-name-part taxon-name-part-type="species" reg="alyamanii">alyamanii</tp:taxon-name-part></tp:taxon-name></italic> sp. nov. male holotype (ZMH-K-64937) <bold>A</bold> pereopod 1 <bold>B</bold> pereopod 2 <bold>C</bold> pereopod 4 <bold>D</bold> pereopod 5 <bold>E</bold> pereopod 7.</p></caption><graphic xmlns:xlink="http://www.w3.org/1999/xlink" xlink:href="zookeys-1219-233_article-130895__-g007.jpg" position="float" orientation="portrait" xlink:type="simple" id="oo_1189300.jpg"><uri content-type="original_file" xlink:type="simple">https://binary.pensoft.net/fig/1189300</uri></graphic></fig><p><bold><italic>Pereopod 2</italic></bold> (Fig. <xref ref-type="fig" rid="F7">7B</xref>) basis about 3.1 times as long as greatest width; ischium about 0.7 times as long as basis, with 3 long setae on inferior margin and 1 long seta on superior margin; merus about 0.45 times as long as carpus, inferior margin with 2 and superior margin with 4 simple setae; carpus about 0.9 times as long as propodus, inferior margin with 3 robust setae, superior margin with 1 seta medially and 1 simple and 1 plumose setae distally; propodus inferior margin with 2 robust bifid setae, superior margin with 5 long simple setae; dactylus with a narrow accessory claw, unguis longer than dactylus.</p><p><bold><italic>Pereopod 4</italic></bold> (Fig. <xref ref-type="fig" rid="F7">7C</xref>) similar to <bold><italic>pereopod 5</italic></bold> (Fig. <xref ref-type="fig" rid="F7">7D</xref>), propodus about 1.5 times as long as carpus, with 4 robust bifid setae on inferior margin and 7 long simple setae and 1 sensory palmate seta on superior margin.</p><p><bold><italic>Pereopod 7</italic></bold> (Fig. <xref ref-type="fig" rid="F7">7E</xref>) basis about 2.8 times as long as greatest width; ischium about 0.86 times as long as basis, with 3 long setae on inferior margin and 2 long setae on superior margin; merus about 0.46 times as long as carpus; carpus with 4 robust setae on inferior margin and 5 robust setae on superior margin; propodus about 1.5 times as long as carpus, inferior margin with 6 robust bifid setae, superior margin with 8 long simple setae and 1 sensory palmate seta; unguis 1.24 times as long as dactylus.</p><p><bold><italic>Pleopod 1</italic></bold> (Fig. <xref ref-type="fig" rid="F8">8A</xref>) consists of two coalescent halves, each half 4.5 times longer than maximum width; proximal part enlarged and tapering distally, distal margin narrowly rounded, each lobe with three setae distally.</p><fig id="F8" position="float" orientation="portrait"><object-id xmlns:xlink="http://www.w3.org/1999/xlink" content-type="doi" xlink:type="simple">10.3897/zookeys.1219.130895.figure8</object-id><object-id xmlns:xlink="http://www.w3.org/1999/xlink" content-type="arpha" xlink:type="simple">95E29B8E-E6BA-5B12-A50E-254080E0CEC7</object-id><label>Figure 8.</label><caption><p><italic><tp:taxon-name><tp:taxon-name-part taxon-name-part-type="genus" reg="Uromunna">Uromunna</tp:taxon-name-part><tp:taxon-name-part taxon-name-part-type="species" reg="alyamanii">alyamanii</tp:taxon-name-part></tp:taxon-name></italic> sp. nov. male holotype (ZMH-K-64937) <bold>A</bold> pleopods 1 <bold>B</bold> pleopod 2 <bold>C</bold> pleopod 3 <bold>D</bold> pleopod 4 <bold>E</bold> penial processes <bold>F</bold> female operculum.</p></caption><graphic xmlns:xlink="http://www.w3.org/1999/xlink" xlink:href="zookeys-1219-233_article-130895__-g008.jpg" position="float" orientation="portrait" xlink:type="simple" id="oo_1189301.jpg"><uri content-type="original_file" xlink:type="simple">https://binary.pensoft.net/fig/1189301</uri></graphic></fig><p><bold><italic>Pleopod 2</italic></bold> (Fig. <xref ref-type="fig" rid="F8">8B</xref>) protopod elongate, with distally rounded apex, about 2.2 times longer than wide, with 3–4 subapical setae; endopodal stylet, elongate, medially swollen but becoming narrower until distal tip, without ornamentation, extending just beyond apex of protopod, endopod stylet length about 0.7 protopod lengths.</p><p><bold><italic>Pleopod 3</italic></bold> (Fig. <xref ref-type="fig" rid="F8">8C</xref>) protopod as long as width; endopod 1.8 times longer than wide, with three plumose setae apically; exopod with two articles, proximal article 2.4 longer than wide, lateral margin fringed with fine setae, distal article 1.6 times longer than wide, with 1 simple seta distally.</p><p><bold><italic>Pleopod 4</italic></bold> (Fig. <xref ref-type="fig" rid="F8">8D</xref>) exopod with 2 articles, article 1 lateral margin fringed with dense fine setae, article 2 lateral margin with a few fine setae; with 1 elongate plumose seta distally.</p><p><bold><italic>Penes</italic></bold> (Fig. <xref ref-type="fig" rid="F8">8E</xref>) fused along basal part, well separated at distal part, tapering to rounded apices.</p><p><bold>Female</bold> (Figs <xref ref-type="fig" rid="F5">5C</xref>, <xref ref-type="fig" rid="F6">6A</xref>) body about 1.9 times longer than wide; widest at pereonite 3. Largest female length 0.74 mm. Female operculum (Fig. <xref ref-type="fig" rid="F8">8A</xref>) length 1.25 width, with one pair of subterminal elongate setae.</p></tp:treatment-sec><tp:treatment-sec sec-type="remarks" id="SECID0EHJAG"><title>Remarks.</title><p><italic><tp:taxon-name><tp:taxon-name-part taxon-name-part-type="genus" reg="Uromunna">Uromunna</tp:taxon-name-part><tp:taxon-name-part taxon-name-part-type="species" reg="alyamanii">alyamanii</tp:taxon-name-part></tp:taxon-name></italic> sp. nov. shares similarities with <italic><tp:taxon-name><tp:taxon-name-part taxon-name-part-type="genus" reg="Uromunna">U.</tp:taxon-name-part><tp:taxon-name-part taxon-name-part-type="species" reg="naherba">naherba</tp:taxon-name-part></tp:taxon-name></italic> Esquete, Wilson &amp; Troncoso, 2014 from NW Iberian Peninsula, Spain, and <italic><tp:taxon-name><tp:taxon-name-part taxon-name-part-type="genus" reg="Uromunna">U.</tp:taxon-name-part><tp:taxon-name-part taxon-name-part-type="species" reg="jejuensis">jejuensis</tp:taxon-name-part></tp:taxon-name></italic> Kim, Lee &amp; Karanovic, 2023 from the Mun Island, Sea of Japan. These similarities include the appearance of mouthparts, pereopods, and pleopods, especially a round distal apex of male pleopod 1 with three pairs of apical setae, the presence of denticles on the pleotelsonic lateral margins, and a female operculum with a terminal pair of setae. However, the present species also have distinct differences, such as a pleotelson with 2 lateral margin denticles on each side, a feature not found in the latter species.</p><p>The new species differs from <italic><tp:taxon-name><tp:taxon-name-part taxon-name-part-type="genus" reg="Uromunna">U.</tp:taxon-name-part><tp:taxon-name-part taxon-name-part-type="species" reg="sheltoni">sheltoni</tp:taxon-name-part></tp:taxon-name></italic> (Kensley, 1977) from South Africa, which has the distally concave pleopod 1, with 4 short apical setae (vs. distally rounded, with 3 short setae in the present species), and the shorter endopodal stylet of pleopod 2, which does not reach beyond the apex of the ramus.</p></tp:treatment-sec><tp:treatment-sec><!--Section generated to contain objects referenced in tp:taxon-treatment.--><fig id="F5" position="float" orientation="portrait"><object-id xmlns:xlink="http://www.w3.org/1999/xlink" content-type="doi" xlink:type="simple">10.3897/zookeys.1219.130895.figure5</object-id><object-id xmlns:xlink="http://www.w3.org/1999/xlink" content-type="arpha" xlink:type="simple">FD521A0F-A2B2-54ED-B795-7EBFFA008182</object-id><label>Figure 5.</label><caption><p>Scanning electron micrographs <bold>A, B</bold><italic><tp:taxon-name><tp:taxon-name-part taxon-name-part-type="genus" reg="Heterosignum">Heterosignum</tp:taxon-name-part><tp:taxon-name-part taxon-name-part-type="species" reg="behbehanii">behbehanii</tp:taxon-name-part></tp:taxon-name></italic> sp. nov. (Al-Khiran, Kuwait: <named-content xmlns:xlink="http://www.w3.org/1999/xlink" content-type="dwc:verbatimCoordinates" xlink:type="simple"><named-content content-type="geo-json" specific-use="{&#34;type&#34;:&#34;Point&#34;,&#34;coordinates&#34;:[48.388117,28.641400]}" id="NCID0EALAE" xlink:type="simple">28°38.484'N, 48°23.287'E</named-content></named-content>) <bold>A</bold> female habitus <bold>B</bold> pleotelson, ventral view <bold>C</bold><italic><tp:taxon-name><tp:taxon-name-part taxon-name-part-type="genus" reg="Uromunna">Uromunna</tp:taxon-name-part><tp:taxon-name-part taxon-name-part-type="species" reg="alyamanii">alyamanii</tp:taxon-name-part></tp:taxon-name></italic> sp. nov. (Al-Nuwaseeb, Kuwait: <named-content xmlns:xlink="http://www.w3.org/1999/xlink" content-type="dwc:verbatimCoordinates" xlink:type="simple"><named-content content-type="geo-json" specific-use="{&#34;type&#34;:&#34;Point&#34;,&#34;coordinates&#34;:[48.401300,28.579867]}" id="NCID0EZLAE" xlink:type="simple">28°34.792'N, 48°24.078'E</named-content></named-content>), female pleotelson.</p></caption><graphic xmlns:xlink="http://www.w3.org/1999/xlink" xlink:href="zookeys-1219-233_article-130895__-g005.jpg" position="float" orientation="portrait" xlink:type="simple" id="oo_1189298.jpg"><uri content-type="original_file" xlink:type="simple">https://binary.pensoft.net/fig/1189298</uri></graphic></fig></tp:treatment-sec></tp:taxon-treatment>
